# Supplementary material for: The Effect of Orally Administered Δ9-Tetrahydrocannabinol (THC) and Cannabidiol (CBD) on Obesity Parameters in Mice
Source: Int J Mol Sci. 2023 Sep 7;24(18):13797. doi: 10.3390/ijms241813797 (PMC10530777; doi:10.3390/ijms241813797)
Supplement: Supplementary file 1 [file ijms-24-13797-s001.zip]

Archive with 1 entries (1 files):
- ijms-2575132-supplementary.pdf
